# Supplementary material for: Targeting SARS-CoV-2 nsp13 Helicase and Assessment of Druggability Pockets: Identification of Two Potent Inhibitors by a Multi-Site In Silico Drug Repurposing Approach
Source: Molecules. 2022 Nov 3;27(21):7522. doi: 10.3390/molecules27217522 (PMC9654784; doi:10.3390/molecules27217522)
Supplement: Supplementary file 1 [file molecules-27-07522-s001.zip]

Archive with 1 entries (1 files):
- molecules-1951720-supplementary.pdf
